# Supplementary material for: Elevation of Cytoplasmic Calcium Suppresses Microtentacle Formation and Function in Breast Tumor Cells
Source: Cancers (Basel). 2023 Jan 31;15(3):884. doi: 10.3390/cancers15030884 (PMC9913253; doi:10.3390/cancers15030884)
Supplement: Supplementary file 1 [file cancers-15-00884-s001.zip]

Archive with 10 entries (8 files):
- cancers-2080686-Supplementary/
- cancers-2080686-Supplementary/Chang etal Supplemental Figures and Figure Legends.pdf
- cancers-2080686-Supplementary/File S1_ Original Blots/
- cancers-2080686-Supplementary/File S1_ Original Blots/Original Immunoblot Images MDAMB231 Biological Replicate 1.pdf
- cancers-2080686-Supplementary/File S1_ Original Blots/Original Immunoblot Images MDAMB231 Biological Replicate 2.pdf
- cancers-2080686-Supplementary/File S1_ Original Blots/Original Immunoblot Images MDAMB231 Biological Replicate 3.pdf
- cancers-2080686-Supplementary/File S1_ Original Blots/Original Immunoblot Images MDAMB436 Biological Replicate 1.pdf
- cancers-2080686-Supplementary/File S1_ Original Blots/Original Immunoblot Images MDAMB436 Biological Replicate 2.pdf
- cancers-2080686-Supplementary/File S1_ Original Blots/Original Immunoblot Images MDAMB436 Biological Replicate 3.pdf
- cancers-2080686-Supplementary/Supplemental Method.pdf
